# Supplementary material for: When Should We Biopsy? A Risk Factor-Based Predictive Model for EIN and Endometrial Cancer
Source: Cancers (Basel). 2025 Nov 27;17(23):3809. doi: 10.3390/cancers17233809 (PMC12691479; doi:10.3390/cancers17233809)
Supplement: Supplementary file 1 [file cancers-17-03809-s001.zip]

Archive with 1 entries (1 files):
- cancers-3928774-supplementary.pdf
